# Supplementary material for: Evolution of complete metamorphosis through temporal shifts in Chronologically inappropriate morphogenesis (Chinmo) and Broad
Source: Development. 2026 Jan 14;153(1):dev204998. doi: 10.1242/dev.204998 (PMC12848571; doi:10.1242/dev.204998)
Supplement: Table S1. Primer sequences used in this study. [file develop-153-204998-TableS1.xlsx]

## Sheet: Sheet1
RNAi
	Direction	Sequence	Product size
br (core)	FW	CGTAACCCTTGCTTGTGATG	227
	RV	CCTCTGCTGTTTTGAGAAATGA
chinmo	FW	TTCCAACCTGTAAACACTCAGC	193
	RV	GCAGCATGTAGTAAACACTTCCA
E93	FW	CCGAAACGCGGGAAGTA	156
	RV	CATCAAGTGGCGCTCTTT
Met	FW	TAGCATTTGGAGTGCCTTCT	229
	RV	CGGATTTCTCATTTGTGTGG
qPCR
br (core) #1	FW	GCACGCCCTTGTTGAATTTAT	105
	RV	GTGAGACCACTAACTCTTAGAACC
br (core) #2	FW	GACTGTTTCAATGGGCCTAGA	100
	RV	TGGCCTTTCCCTATGTTTATGT
br-Z2	FW	AAGTGCTGTGCTCCAAGG	101
	RV	GCAGTAGACCCGTTCACATATT
br-Z3	FW	GCAGGAACATCACAACAAGTG	123
	RV	GAAGTGCCTCTTGAGTGAGTAG
br-Z4	FW	TGGACTTGCAGGAACATCAC	115
	RV	GTAGCGCTTGTGGCAAATG
chinmo	FW	CGAAGGGTGATTCTCCTCTCTA	90
	RV	CAGCGGTTCTGTCATAGTCATC
E93	FW	TCTGGTGGAGGCAGTGA	110
	RV	GGCGCTCTTTCACCTTGTA
Kr-h1a	FW	ACATCCGCTCCCACAACA	173
	RV	GACACTGAGGTTCTCCTTCACC
Met	FW	TAGCATTTGGAGTGCCTTCTT	104
	RV	GTCCTATGGTTGGAGTGCTTATAG
rps3	FW	TTGATACCCAAAACCCCTTG	317
	RV	CAACCCCATACACTTGACCT
Knockdown verification and semi-quantitative PCR
br (core)	FW	TTTCTGCCTTCGGTGGAATA	449
	RV	TTGAAACTGGCCTTTCCCTA
chinmo	FW	TGTAACGCTATTCTGTGAAGGT	417
	RV	AGCAGCGGTTCTGTCATAGT
E93	FW	AGAACCAGTCGAAGCAGCAG	327
	RV	GGTGTTTCAGGCCGTTGG
Met	FW	ACCTTCTTTTTCACCTACATGC	321
	RV	TGGCTCTCAAGACATTTGCT
a Sarwar, P. F., McDonald, I. R., Wang, V. R. and Suzuki, Y. (2020). The POU factor Ventral veins lacking regulates ecdysone and juvenile hormone biosynthesis during development and reproduction of the milkweed bug, Oncopeltus fasciatus. Dev. Biol. 459, 181-193.
